# Supplementary material for: Integrative Single-Cell and Machine Learning Analysis Identifies a Nucleotide Metabolism-Related Signature Predicting Prognosis and Immunotherapy Response in LUAD
Source: Cancers (Basel). 2026 Jan 2;18(1):160. doi: 10.3390/cancers18010160 (PMC12784693; doi:10.3390/cancers18010160)
Supplement: Supplementary file 1 [file cancers-18-00160-s001.zip]

Archive with 1 entries (1 files):
- cancers-4029083-supplementary.pdf
